# Supplementary material for: Histone chaperone Nap1 dismantles an H2A/H2B dimer from a partially unwrapped nucleosome
Source: Nucleic Acids Res. 2023 May 13;51(11):5351–63. doi: 10.1093/nar/gkad396 (PMC10287947; doi:10.1093/nar/gkad396)
Supplement: gkad396_Supplemental_Files [file gkad396_supplemental_files.zip]

Archive with 3 entries (3 files):
- MovieS1.mp4
- MovieS2.mp4
- Supplement.pdf
